# Supplementary material for: Hidden microalgae diversity in reef systems: reanalysis of coral microbiomes reveals spatial patterns of coral-associated plastid communities in the Southwestern Atlantic Ocean (SWAO)
Source: PeerJ. 2025 Nov 3;13:e20116. doi: 10.7717/peerj.20116 (PMC12591052; doi:10.7717/peerj.20116)
Supplement: Supplemental Information 4 — The "study_id" column was used to reference the work in the plastid inventory. [file peerj-13-20116-s004.csv]

Reference	Amplification method	Downloaded sequences	16S sequences	Plastid sequences	marker	SRA_Accession	Sequencing method	study_id	doi	Primer F	Primer R
de Castro et al. (2010)	Bacterial cloning	1055	1055	31	16S	GU199606–GU200660	Sanger	Castro2010	https://doi.org/10.1016/j.csr.2013.05.009	27F	1492R
Lins-de-Barros et al. (2013)	Bacterial cloning	324	324	61	16S	JF835612 - JF835804, HM216497 - HM216562, HM223519 - HM223585	Sanger	Lins-de-Barros2013	10.1007/s00248-012-0095-x	27BF	907ABR
de Castro et al. (2013)	Bacterial cloning	973	973	44	16S-V3	HQ836665–HQ837637	Sanger	Castro2013	10.1038/srep01624	338F	533R
Reis et al. (2009)	Bacterial cloning	596	596	2	16S	FJ156505–FJ156725, FJ152182–FJ152413 and FJ156362–FJ156504	Sanger	Reis2009	10.1111/j.1365-2672.2008.04106.x	27F	1492R
Lins-de-Barros et al. (2010)	Bacterial cloning	483	483	136	16S	FJ215880-FJ216364	Sanger	Lins-de-Barros2010	10.1007/s00248-009-9612-y	27BF	907ABR
Fernando et al. (2015)	Bacterial cloning	84	84	18	16S	JN106583–JN106666	Sanger	Fernando2015	10.1007/s00248-014-0474-6	27F	1492R
Reference	Amplification method	Downloaded sequences	Putative ribossomal sequences	Plastid sequences	marker	SRA_Accession	Sequencing method	study_id	doi
Garcia et al. (2013)	Shotgun	450542	35	5	-	(MG-RAST) mgm4642700.3 - mgm4642716.3	Pyrosequencing	Garcia2013	10.1007/s00248-012-0161-4	-	-
Meirelles et al. (2014)	Shotgun	422852	130	7	-	(MG-RAST) 4480748.3, 4480749.3, 4484839.3, 4487651.3, 4487647.3, 4480741.3, 4480742.3, 4480743.3, 4480740.3, 4487649.3, 4487650.3, 4487911.3, 4487909.3, 4487910.3, 4480750.3, 4480751.3, 4480746.3, 4480747.3, 4480739.3	Pyrosequencing	Meirelles2014	10.1371/journal.pone.0130084	-	-
Moreira et al. (2015)	Shotgun	7581395	1296	29	-	https://www.mg-rast.org/mgmain.html?mgpage=project&project=mgp14437	Pyrosequencing	Moreira2015	10.3389/fmicb.2015.01038	-	-
Silveira et al. (2017)	Shotgun	9301125	7758	1019	-	http://metagenomics.anl.gov/linkin.cgi?project=mgp14437	Ion Torrent	Silveira2017	10.3389/fmicb.2017.00784	-	-
Reference	Amplification method	Downloaded sequences	Plastid rep-seq	Total plastid sequences	marker	SRA_Accession	Sequencing method	study_id	doi	Primer F	Primer R
Fernando et al. (2015)	Metabarcoding	170802	770	64224	16S-V6	JN106583–JN106666	Pyrosequencing	Fernando2015	10.1007/s00248-014-0474-6	967F	1046R
Leite et al. (2017)	Metabarcoding	1866996	43	2323	16S-V4	SRR3740771–SRR3740793	Ion Torrrent	Leite2017	10.3389/fmicb.2017.00176	515F	806R
Leite et al. (2018)	Metabarcoding	1930964	13	649	16S-V4	SRR5903387–SRR5903406	Illumina	Leite2018	10.1002/ece3.3717	515F	806R
Vilela et al. (2021a)	Metabarcoding	12027008	67	25447	16S-V4	PRJNA543294	Illumina	Vilela2021a	10.1038/s41598-021-82387-x	515F	806R
Zanotti et al. (2020)	Metabarcoding	857684	39	49439	16S-V1V3	PRJNA637639	Illumina	Zanotti2020	10.1186/s42523-020-00047-3	27F	519R
Zanotti, Gregoracci & Kitahara, 2021	Metabarcoding	4753424	779	149602	16S-V1V3	PRJNA637639 and PRJNA675612	Illumina	Zanotti2021	10.1038/s41598-021-89296-z	27F	519R
Santoro et al. (2021)	Metabarcoding	11391716	66	35824	16S-V5V6	PRJNA649484	Illumina	Santoro2021	10.1126/sciadv.abg3088	784F	1061R
Vilela et al. (2021b)	Metabarcoding	3152436	122	75731	16S-V4	PRJNA543129	Illumina	Vilela2021b	10.3390/microorganisms9112235	515F	806R
Villela et. al in prep	Metabarcoding		542	222854	16S-V3V4	PRJNA1199551	Illumina	Villela_in_prep	-	341F	785R
Paulino et al. (2022)	Metabarcoding		494	80504	16S-V4	PRJNA747031	Illumina	Paulino2022	10.1007/s11356-022-23976-9	515F-Y	806R
